# Supplementary material for: Weight loss in MASLD restores the balance of liver fatty acid sources
Source: J Clin Invest. 2025 May 1;135(9):e174233. doi: 10.1172/JCI174233 (PMC12043097; doi:10.1172/JCI174233)
Supplement: Supporting data values [file jci-135-174233-s061.xlsx]

## Sheet: Table 1
Subject ID	LowLF-1	LowLF-2	LowLF-3	LowLF-4	LowLF-5	LowLF-6				LowLF-1	LowLF-2	LowLF-3	LowLF-4	LowLF-5	LowLF-6					HighLF-1	HighLF-2	HighLF-3	HighLF-4	HighLF-5	HighLF-6	HighLF-7	HighLF-8	HighLF-9				HighLF-1	HighLF-2	HighLF-3	HighLF-4	HighLF-5	HighLF-6	HighLF-7	HighLF-8	HighLF-9
Timepoint	Baseline	Baseline	Baseline	Baseline	Baseline	Baseline	Mean	SEM		Follow-up	Follow-up	Follow-up	Follow-up	Follow-up	Follow-up	Mean	SEM			Baseline	Baseline	Baseline	Baseline	Baseline	Baseline	Baseline	Baseline	Baseline	Mean	SEM		Follow-up	Follow-up	Follow-up	Follow-up	Follow-up	Follow-up	Follow-up	Follow-up	Follow-up	Mean	SEM
Energy intake (kcal/kg/day)	17.858	21.993	22.0096	23.874	27.6554	29.0151	23.7342	1.67151		14.9403	18.1786	9.47601	10.9723	15.1229	13.7286	13.7364	1.27667			31.871	36.9445	19.7574	23.9445	22.8525	27.1875	26.22	20.7869	33.6989	27.0293	1.99209		24.6834	18.7376	11.5228	18.358	12.9479	24.0966	20.176	12.6163	16.3085	17.7163	1.6066
Fat (g/d)	62.459	67.2946	156.413	138.327	143.347	145.427	118.878	17.2575		46.7093	42.6188	37.9673	40.6848	50.3255	27.895	41.0335	3.17917			101.422	107.582	92.6653	46.368	59.6417	100.394	135.605	104.046	188.452	104.019	13.7341		69.8438	61.393	41.597	43.1771	20.113	68.121	89.1643	50.9267	62.723	56.3399	6.66372
Carbohydrate (g/d)	216.692	247.241	264.841	459.155	379.193	270.752	306.312	37.9378		128.276	186.763	147.872	174.9	215.51	253.629	184.492	18.5657			160.724	399.878	319.167	249.77	326.336	222.528	233.907	236.625	352.052	277.888	25.1807		119.616	134.792	133.305	136.973	165.356	175.736	200.752	108.19	194.88	152.178	11.0532
Protein (g/d)	58.4987	85.2392	127.85	143.113	115.552	173.49	117.291	16.7565		71.034	102.308	68.4899	92.921	99.1895	46.84	80.1305	8.8416			94.876	106.656	62.5723	67.406	48.882	96.5365	157.608	78.0617	180.698	99.2552	14.6562		55.0007	75.2342	81.994	72.4843	59.7001	106.38	101.671	74.3483	93.076	79.9877	5.87922
Total sugars (g/d)	86.3937	101.468	109.534	240.047	200.953	81.7907	136.698	27.2849		65.1835	70.6147	51.1997	71.0773	76.331	16.894	58.55	9.04047			39.3125	279.804	134.778	94.471	159.433	96.0865	129.194	112.289	80.236	125.067	22.5274		35.9657	53.7127	31.3217	60.8563	54.2434	51.243	101.189	46.48	69.764	56.0862	6.85867
Added sugars (g/d)	62.2193	63.315	95.4485	116.973	203.709	62.1757	100.64	22.5578		35.3713	23.6605	26.302	24.3083	21.218	1.821	22.1135	4.52073			20.7445	222.589	130.139	49.633	92.551	32.074	78.0473	71.6633	36.275	81.524	20.982		18.4627	16.1	22.4173	13.895	9.72971	14.391	34.9523	13.4543	33.013	19.6017	2.96263
Fiber (g/d)	12.3837	22.4274	17.1199	48.4647	14.4043	21.774	22.7623	5.38859		12.316	35.0412	19.4336	21.7515	42.002	36.604	27.858	4.7538			21.4555	15.4735	20.9017	29.0545	24.191	16.391	25.8203	15.1593	17.3953	20.6491	1.65115		14.4957	16.3262	18.266	25.2464	29.3907	11.684	28.0963	24.9053	24.636	21.4496	2.12086
Body weight (kg)	92.49	86.28	134.8	148.4	116.85	107.3	114.353	9.83081		80.25	80.4	123.95	129.3	105.2	98.1	102.867	8.53943			59.6	80.47	116.92	68.8	86.7	79.3	105.8	104.13	114.9	90.7356	6.85051		52.85	72.92	105.25	62.65	79.2	72.2	95.45	90.7	102.73	81.55	6.05018
BMI (kg/m2)	37.3	32.62	50.73	47.3	37.1	31.3	39.3917	3.2252		31.3	30	46.3	38.6	33.2	28.7	34.6833	2.71826			28.1	29.2	41.4	31.82	35.63	30	31.6	34.1	40.5	33.5944	1.59234		25.14	26.46	36.8955	28.74	32.55	28.2	28.5	30	36.4	30.3206	1.38099
Body fat (%)	0.403	0.4499	0.557	0.482	0.475	0.2992	0.44435	0.0355228		0.369	0.393	0.5546	0.4257	0.456	0.2752	0.41225	0.0380273			0.46	0.363	0.496	0.407	0.432	0.338	0.3251	0.4006	0.274	0.388411	0.0233867		0.421	0.372	0.471	0.392	0.42	0.301	0.307	0.3458	0.27	0.366644	0.0220493
Lean mass (%)	0.5726	0.522606	0.4229	0.4947	0.4969	0.6709	0.530101	0.0344162		0.476	0.5675	0.425	0.548	0.5129	0.6921	0.536917	0.0373956			0.515	0.609	0.4803	0.5637	0.539	0.6351	0.6433	0.5715	0.7001	0.584111	0.0230759		0.5508	0.5967	0.5034	0.577	0.5504	0.6691	0.6567	0.6216	0.7021	0.603089	0.0215854
AST (mU/L)	56	26	18	21	14	16	25.1667	6.40009		16	18	19	18	16	15	17	0.632456			32	113.667	32	43	121	29	22	30	35	50.8519	12.712		19	19	13	14	30	31	20	26	19	21.2222	2.14591
ALT (mU/L)	58	50	17	27	15	20	31.1667	7.48072		9	17	18	21	17	13	15.8333	1.72079			55.5	99.3333	32	63	166	45	28	35	40	62.6481	14.8171		26	15	16	11	34	34	20	33	18	23	2.98608

## Sheet: Table 2
Subject ID	LowLF-1	LowLF-2	LowLF-3	LowLF-4	LowLF-5	LowLF-6				LowLF-1	LowLF-2	LowLF-3	LowLF-4	LowLF-5	LowLF-6					HighLF-1	HighLF-2	HighLF-3	HighLF-4	HighLF-5	HighLF-6	HighLF-7	HighLF-8	HighLF-9				HighLF-1	HighLF-2	HighLF-3	HighLF-4	HighLF-5	HighLF-6	HighLF-7	HighLF-8	HighLF-9
Timepoint	Baseline	Baseline	Baseline	Baseline	Baseline	Baseline	Mean	SEM		Follow-up	Follow-up	Follow-up	Follow-up	Follow-up	Follow-up	Mean	SEM			Baseline	Baseline	Baseline	Baseline	Baseline	Baseline	Baseline	Baseline	Baseline	Mean	SEM		Follow-up	Follow-up	Follow-up	Follow-up	Follow-up	Follow-up	Follow-up	Follow-up	Follow-up	Mean	SEM
Fasting Insulin (mU/mL)	3.79763	7.435	6.04742	10.2612	6.06949	5.26437	6.47918	0.898846		1.83535	5.62324	6.89426	3.8236	4.625	5.785	4.76441	0.725704			6.97206	15.6	18.6703	10.7015	9.88715	6.51564	14.5375	10.7961	3.83333	10.8348	1.58695		6.09953	7.14559	9.82354	5.54453	7.15331	4.10546	4.39	4.43	3.41	5.78911	0.671166
AdipoIR (mmol/L x mU/mL)	2.50828	3.59677	5.41008	5.82652	2.85617	2.86284	3.84344	0.582144		1.00602	2.79598	5.51175	2.75096	3.46875	2.64953	3.0305	0.597926			4.96761	9.09181	13.3841	6.35726	7.66604	3.49553	7.89817	8.35618	2.72941	7.10512	1.07487		3.03758	4.45321	8.97	1.86222	3.57389	1.87884	2.76937	2.91494	2.34438	3.53382	0.731822
HOMA-IR (mmol/L x mU/mL)	0.854232	1.49067	1.35283	2.72364	1.50314	1.11397	1.50641	0.263619		0.428865	1.09124	1.6563	0.879173	1.02207	1.23628	1.05232	0.165301			1.84889	4.44119	3.4759	2.44682	1.66983	1.52193	3.62343	2.62305	0.955967	2.51189	0.381028		1.43588	1.52439	3.60733	1.28512	1.42384	0.888803	1.05945	0.896391	0.849553	1.4412	0.284348
IVGTT-Disposition index	468	1470	2360	747.59	959	909	1152.27	276.17		730	1220	1850	3670	1224	2150	1807.33	425.623			2020	848	575	726	1400	1540	187	638	205	904.333	207.915		1190	1500	1790	1020	1334	1470	289.72	3710	709	1445.86	320.313
IVGTT-Sensitivity Index (10-4 x min-1/mU/mL)	3.7	2.18	1.69	2.0456	3.26	2.48	2.55927	0.314214		8.9	2.55	1.13	6.58	6.74	7.79	5.615	1.2547			4.75	3.09	0.888	1.84	1.23	2.84	1.33	0.93	1.625	2.05811	0.425168		2.45	2.17	2.19	3.1	1.06	2.95	2.6959	3.866	6.59	3.00799	0.515773

## Sheet: Fig 2
Subject ID	% Weight Lost	Baseline Liver Fat (% by MRS)	Follow-Up Liver Fat (% by MRS)
LowLF-1	-13.2339	0.0526	0.007
LowLF-2	-6.81502	2e-05	0.002
LowLF-3	-8.04896	0.009	0.037
LowLF-4	-12.8706	0.046	0.032
LowLF-5	-9.97005	0	0.02
LowLF-6	-8.57409	0.0191	0.0114
Mean	-9.91877	0.02112	0.0182333
SEM	1.07461	0.00940256	0.00571907
HighLF-1	-11.3255	0.199	0.066
HighLF-2	-9.38238	0.213	0.0703
HighLF-3	-9.98118	0.162	0.0386
HighLF-4	-8.93895	0.273	0.0178
HighLF-5	-8.65052	0.1751	0.0624
HighLF-6	-8.95334	0.17	0.0679
HighLF-7	-9.78261	0.197	0.028
HighLF-8	-12.8973	0.153	0.035
HighLF-9	-10.5918	0.2073	0.0212
Mean	-10.056	0.194	0.045
SEM	0.455599	0.012	0.007

## Sheet: Fig 3A
Plasma Glucose (mmol/L) - LowLF
		time (hours from midnight)
Subject ID	Timepoint	-5.66667	-5.33333	-5	-4.5	-4	-3.5	-2.5	-1.5	-1	0	0.333	0.667	1	1.5	2	3	4	5	6	8	9.25	10.5	11.75	12.25	12.5	12.75	13	13.5	14	14.5	15.5	16	17	17.833
LowLF-1	Baseline	7.7056	7.63316	8.86885	10.782	11.4468	11.4979	7.60334	5.99694	6.86193	5.28348	5.16015	5.25981	4.94245	5.05755	4.8913	5.59499	5.47989	5.73183	5.24085	5.21485	5.40041	5.1511	4.91239	5.83318	6.07969	5.78876	6.59641	7.65237	7.86189	9.83692	7.67843	6.90509	6.05846	5.20709
LowLF-2	Baseline	4.96935	5.24774	5.63975	5.49204	6.59422	6.95783	5.86133	5.62271	6.82716	6.03449	5.36947	5.59114	5.49452	5.01706	4.87497	5.42631	5.70482	5.13141	5.27284	4.63003	4.90852	4.59025	4.32895	4.37916	5.89279	6.52123	6.28444	5.1912	5.77543	5.82471	4.48471	5.15168	4.7539	4.51827
LowLF-3	Baseline	2.98655	9.0287	7.64528	7.03169	10.0002	8.08843	10.1707	7.9123	10.2417	9.16635	7.42079	8.25499	7.14854	6.01912	6.35961	6.46175	6.21183	6.1022	5.73538	7.46144	5.48301	6.69876	5.50857	9.70522	7.67213	9.35011	7.8328	7.96074	9.75555	7.68015	6.6263	5.93957	6.74273	6.21693
LowLF-4	Baseline	7.49263	5.83228	10.67	7.51909	8.52235	12.6324	9.20149	10.3437	10.1761	5.61179	6.30856	5.48831	4.80036	4.8665	4.43433	4.86209	5.4839	5.77936	5.24576	6.56434	5.55887	5.62502	5.31191	8.76015	6.56115	11.361	6.68394	7.85786	9.8057	9.33688	7.36857	6.45325	5.05794	4.59656
LowLF-5	Baseline	7.01441	8.61869	10.9479	9.31982	6.35289	4.88329	5.30318	5.85774	5.66365	5.58694	5.35649	4.40165	3.94991	4.38596	3.23675	3.68045	3.55761	3.87462	4.6911	3.59316	5.48742	3.1575	5.26967	6.88695	6.20346				8.92689		4.57951	5.2237		4.91652
LowLF-6	Baseline	7.99711	9.21303	7.64655	8.02639	8.38883	10.9842	5.97522	5.60927	5.44928	4.92054	3.54469	3.66852	3.82447	3.76463	5.3522	5.11227	5.20024	5.33621	5.29622	5.72389	5.38019	6.45167	5.52041	7.87516	6.58571	11.2179	8.6094	8.28961	11.9785	4.74261	4.7978	5.54819	4.95578	4.68327
	Mean	6.36094	7.5956	8.56972	8.02851	8.55088	9.17401	7.35253	6.89044	7.53663	6.1006	5.52669	5.44407	5.02671	4.8518	4.85819	5.18964	5.27305	5.32594	5.24702	5.53128	5.36973	5.27905	5.14198	7.23997	6.49915	8.8478	7.2014	7.39035	9.01733	7.48426	5.92255	5.87025	5.51376	5.02311
	SEM	0.806556	0.691369	0.825587	0.75136	0.799445	1.22662	0.811251	0.776365	0.877641	0.631563	0.526476	0.637653	0.496126	0.307215	0.42065	0.375478	0.36982	0.322345	0.135482	0.562687	0.0959558	0.532356	0.185877	0.797491	0.259375	1.16096	0.439075	0.559353	0.852214	0.981741	0.600154	0.285988	0.381022	0.259662
LowLF-1	Follow-Up	6.17466	6.42897	5.0763	7.46199	7.06827	5.78967	6.17949	5.83255	5.64154	5.07241	5.20494	5.24782	5.24782	5.09969	5.21274	4.88139	4.98665	4.95546	5.0919	4.98275	4.89699	4.98524	4.90478	4.79797	4.40998	5.80359	6.39746	7.00716	7.70001	6.62699	4.40206	5.11074	4.51687	4.11405
LowLF-2	Follow-Up	6.88042	5.63884	6.83205	5.87668	7.08198	8.60977	5.73156	3.84097	6.1774	4.769										4.15488	5.10882	5.82939	4.39644	4.71987	5.20708	8.92048	6.32888					4.60524
LowLF-3	Follow-Up	6.45655	8.20261	8.19018	9.24031	6.80452	8.89441	9.29002	7.14627	10.0729	5.31745	5.45421	5.32554	5.36718	5.06032	5.41484	5.13511	5.41484	5.22194	4.91114	5.06625	4.94844	5.94696	4.84898	7.11923	5.70833	8.5116	6.45162	7.16378	6.91362	6.35147	6.0569	7.05573	6.29324	5.20899
LowLF-4	Follow-Up	5.133	6.53908	5.90877	4.95024	6.23698	7.38571	5.46494	5.61039	4.71155	4.94846	5.06432	4.88879	5.1689	4.9336	5.23988	5.10897	5.24698	5.32164	5.348	5.61267	5.3998	5.00099	5.20248	5.30984	5.97702	6.64526	6.4252	6.54034	5.69415	7.52955	6.36133	5.99551	4.82422	4.3533
LowLF-5	Follow-Up	5.09697	7.147	10.4378	9.78048	7.76315	6.13997	6.41171	5.82227	4.60544	4.83562	5.13554	3.40397	4.77543	4.57979	4.79143	5.02331	4.63151	4.76344	4.847	5.68272	4.86699	4.90715	4.77122	5.54144	6.02684	8.85762	7.71829	7.86733	7.77764	5.48427	4.79799	4.59059	3.99739	4.55208
LowLF-6	Follow-Up	4.89173	5.86235	7.16848	7.13253	7.17247	6.81299	5.97419	7.31627	6.60528	4.71811	4.22241	4.56206	4.47435	4.29833	4.39443	4.46236	4.45417	4.56206	4.8138	4.70591	4.64181	4.73371	4.50195	4.89395	5.69106	6.68514	5.87813	7.33027	6.65841	7.0053	5.73309	4.64011	4.6556	4.15089
	Mean	5.77222	6.63648	7.26894	7.40704	7.02123	7.27209	6.50865	5.92812	6.30236	4.94351	5.01628	4.68564	5.00674	4.79435	5.01066	4.92223	4.94683	4.96491	5.00237	5.0342	4.97714	5.23391	4.77098	5.39705	5.50338	7.57062	6.53326	7.18178	6.94877	6.59952	5.47028	5.33299	4.85746	4.47586
	SEM	0.341478	0.381249	0.769185	0.762678	0.203407	0.520393	0.572498	0.512782	0.819993	0.0911712	0.209062	0.348191	0.166023	0.154182	0.185006	0.123197	0.180672	0.140764	0.098868	0.233799	0.104532	0.211038	0.118721	0.368101	0.248924	0.551565	0.252458	0.216135	0.381511	0.341736	0.374181	0.408943	0.384645	0.199352

## Sheet: Fig 3B
Plasma Glucose (mmol/L) - HighLF
		time (hours from midnight)
Subject ID	Timepoint	-5.66667	-5.33333	-5	-4.5	-4	-3.5	-2.5	-1.5	-1	0	0.333	0.667	1	1.5	2	3	4	5	6	8	9.25	10.5	11.75	12.25	12.5	12.75	13	13.5	14	14.5	15.5	16	17	17.833
HighLF-1	Baseline	5.67637	6.23169	7.34815	8.60052	10.0412	6.24334	5.19872	5.45891	6.01811	4.82679	4.58185	4.50098	4.56908	4.03664	4.55433	4.47605	4.58826	4.84753	4.71209	4.17787	3.85758	3.97686	3.07289	5.08183	6.27205	9.63459	9.56697	9.48022	7.67066	6.63899	6.02474	5.80759	3.92747	4.42009
HighLF-2	Baseline	5.31784	5.74703	6.48834	7.16723	8.15826	8.09193	7.15553	6.79267	6.33618	5.74312	5.66899	6.01234	6.44933	6.03185	5.64168	5.35296	5.84847	6.145	5.75873	5.78214	5.99283	5.34906	5.43099	3.89497	5.50738	5.82824	5.92571	6.64866	8.03362	6.40903	6.53087	5.29212	4.64228	4.88191
HighLF-3	Baseline	5.25144	5.5315	5.98203	7.18162	8.21843	7.5122	7.60961	6.68014	6.07132	4.82527	4.25704	4.58174	4.88209	4.47621	4.3098	4.49245	4.74003	4.83744	4.78874	4.85368	4.55781	4.64262	4.37068	5.21879	5.64387	6.43359	6.5004	6.5279	5.47826	4.44552	5.21561	5.55743	4.48368	5.73424
HighLF-4	Baseline	6.05732	7.10299	7.14465	6.55307	7.69873	8.65691	6.98217	6.77387	7.0155	6.23511	5.8639	5.85583	5.88084	5.76414	5.4763	5.56408	5.61826	5.88891	5.64718	5.55945	5.40986	5.17187	4.98868	4.54885	6.56574	6.21948	6.4662	6.14632	8.56157	8.58143	5.69023	5.83006	3.92295	5.74221
HighLF-5	Baseline	5.95055	5.85813	6.18819	5.88013	6.41264	8.29182	7.58768	7.84293	5.49726	4.8888	4.81451	4.60447	5.01624	4.79283	5.14327	5.00725	5.30949	5.24379	5.23118	5.23483	5.1299	4.82765	5.02477	5.4447	6.57189	6.38303	7.28897	8.06841	8.06755	6.19303	6.0597	5.44938	6.52682	5.62275
HighLF-6	Baseline	5.65528	5.15301	4.56899	6.07578	5.36326	5.92393	5.26982	5.09461	5.79544	5.40999	5.86868	5.01244	5.35158	5.09525	5.20818	5.31734	5.04632	4.95598	5.3738	5.40767	5.19974	4.66991	5.00868	5.25814	7.08031	8.24836	10.1289	10.1406	7.45408	7.10367	8.23668	5.81125	4.52226	5.6698
HighLF-7	Baseline	7.67908	8.03345	9.15074	8.06263	9.03818	11.5563	10.2764	8.70049	7.56235	7.37807	5.67217	6.5144	5.81431	6.29364	5.91826	5.88939	5.55931	5.35494	5.63855	5.23816	6.38487	5.24442	5.4508	7.48351	5.82388	8.87206	7.07603	9.39777	12.6564	12.64	11.1766	6.37914	7.31212	6.997
HighLF-8	Baseline	6.76319	8.04064	9.95582	11.722	9.85649	10.9452	7.43668	6.15327	8.31878	5.58434	5.25765	4.7968	4.62221	4.30981	4.43503	4.55801	4.8005	4.58982	4.47876	4.77665	4.80426		3.7272	5.61686	4.83343	8.90023	5.90742	7.57442	11.2877	7.90507	6.57937	5.25374	5.34923	6.27316
HighLF-9	Baseline	7.92967	7.98125	8.30217	9.67373	7.99653	7.80933	6.27348	5.34128	6.01369	5.33635	6.24227	5.66094	5.32076	5.62686	5.31341	5.64565	5.56187	5.8906	6.04732	6.34129	6.7239	6.44449	5.84632	5.56453	6.46018	8.19969	9.40926	9.15364	7.74206	7.47468	7.5548	6.29957	4.75439	4.64783
	Mean	6.25342	6.63108	7.23656	7.87964	8.08708	8.33677	7.08779	6.53757	6.51429	5.58087	5.35856	5.28222	5.32294	5.15858	5.11114	5.1448	5.23028	5.306	5.29737	5.26353	5.34008	5.04086	4.769	5.3458	6.0843	7.63548	7.58554	8.12644	8.55021	7.48794	7.00762	5.74225	5.04902	5.55433
	SEM	0.329191	0.389647	0.559807	0.629618	0.503576	0.629108	0.505022	0.397	0.309158	0.273654	0.224043	0.246998	0.209828	0.269245	0.18734	0.178348	0.150382	0.184725	0.178561	0.208301	0.302725	0.253459	0.297107	0.323488	0.229656	0.472926	0.553649	0.493417	0.716083	0.753505	0.605672	0.134069	0.386776	0.269879
HighLF-1	Follow-Up	7.07443	8.38933	9.45822	9.59819	8.86439	5.86557	6.62482	6.62482	7.88034	6.43685	6.69571	6.87362	6.30926	6.10134	5.41816	5.37997	5.91065	5.65154	5.92736	5.48161	5.34158	5.76981	4.70952	5.78746	7.09687	9.92669	10.1861	11.2401	11.2996	8.64182	6.25082	5.06284	4.78506	5.12836
HighLF-2	Follow-Up	6.84655	7.76564	6.65039	6.17212	7.93755	7.0912	6.44321	7.22344	8.08963	7.00179	7.18837	6.77285	7.10803	6.27385	5.9963	5.78903	7.34103	7.21315	7.25725	7.30549	7.32759	6.35323	5.75348	6.17938	7.32217	7.06307	7.8963	8.39195	7.75709	7.54521	5.9382	5.14932	5.71956	7.11946
HighLF-3	Follow-Up	6.43311	8.334	7.18849	6.71425	8.75956	9.25787	5.70572	6.05379	7.52196	6.02235	5.42886	5.70514	4.66133	5.63413	4.50515	4.03214	4.80859	4.60779	5.25036	5.24108	5.54021	4.50498	4.2194	4.87077	5.91612	5.98389	7.42209	6.56498	8.44742	7.68674	4.79489	5.41227	5.49408	4.99327
HighLF-4	Follow-Up	6.47097	7.91567	7.08033	7.3951	7.82689	7.93585	6.49922	6.97541	7.47581	5.78708	6.01719	5.6904	5.32356	5.31953	4.74593	4.79841	4.7785	4.98776	5.0362	5.02409	4.95546	4.87894	4.69748	4.64743	5.5457	6.68382	7.63009	7.66869	9.26468	8.00293	5.59277	5.97018	4.88092	4.22044
HighLF-5	Follow-Up	5.33632	6.1809	5.60561	6.33186	6.23802	6.47466	5.28328	5.18944	5.48729	4.95095	4.92624	4.74954	5.23645	4.50974	4.42708	4.76705	4.65298	4.82033	4.64042	4.90157	4.7953	4.46892	4.67726	5.3651	6.50855	6.92856	6.74681	8.58783	6.89773	5.96208	5.42456	4.67987	4.40679	4.80354
HighLF-6	Follow-Up	5.67219	6.16274	6.29859	6.41934	6.26463	5.98916	6.75895	5.73504	6.01207	5.25004	5.05968	5.05184	5.14622	5.09366	5.21447	5.1198	5.15494	5.29375	5.27269	5.28944	4.59127	4.68921	4.48582	5.13551	4.75482	7.79986	7.03915	6.26832	6.43188	5.90552	6.09426	5.39723	4.43709	4.41352
HighLF-7	Follow-Up	9.37706	9.00365	9.06292	11.3271	9.85715	7.58312	6.57946	9.54894	8.98587	8.00558	6.31559	6.09653	7.56678	5.3016	5.13585	5.51538	5.40438	5.62212	5.33155	5.38832	5.41204	6.75977	4.77165	5.49482	5.948	6.75202	7.33346	7.33765	9.35965	7.1905	4.94796	6.59545	5.81546	6.01249
HighLF-8	Follow-Up	6.18582	6.88306	7.91709	8.11799	9.46716	8.14754	7.66696	4.61409	4.52349	4.70314	4.42332	4.55706	4.51371	4.83253	4.73834	4.813	3.88284	4.65717	4.51334	4.67508	4.78918	4.54524	4.86051	5.03472	5.52729	7.49668	7.2949	7.87828	10.5924	7.00285	5.27424	5.21077	4.32273	4.58712
HighLF-9	Follow-Up	6.23835	6.30288	6.60651	5.46787	6.48885	7.8799	5.06744	5.87019	5.69939	5.07923	4.9843	5.11317	5.1134	5.02151	4.96531	4.9786	5.14734	4.95369	5.25746	5.62767	4.8208	5.13785	4.97301	5.09977	5.8081	7.02452	6.48763	6.54378	6.13082	5.52559	5.63304	5.87557	4.44007	4.00638
	Mean	6.62609	7.43754	7.31868	7.50486	7.96713	7.35832	6.29212	6.42613	6.85287	5.91522	5.67103	5.62335	5.66431	5.3431	5.01629	5.02149	5.23125	5.31192	5.3874	5.43715	5.28594	5.23422	4.79424	5.29055	6.04751	7.29546	7.55962	7.83129	8.46459	7.05147	5.55008	5.48372	4.92242	5.03162
	SEM	0.387232	0.359353	0.424605	0.628979	0.461722	0.36973	0.269478	0.478235	0.490166	0.361143	0.309639	0.279062	0.359796	0.191812	0.164015	0.171182	0.322573	0.269416	0.270933	0.25358	0.277579	0.286042	0.140079	0.15811	0.269166	0.370247	0.358193	0.506669	0.607143	0.352212	0.165463	0.191788	0.199793	0.326445

## Sheet: Fig 3C
Plasma Insulin (mU/L) - LowLF
		time (hours from midnight)
Subject ID	Timepoint	-5.66667	-5.33333	-5	-4.5	-4	-3.5	-2.5	-1.5	-1	0	1	3	6	9.25	11.75	12.25	12.5	12.75	13	13.5	14	14.5	15.5	17
LowLF-1	Baseline	11.2555	11.8572	22.3449	29.4	36.3359	49.1217	15.8353	2.75788	5.327	1.72405	1.52737	2.61006	3.30026	2.65933	1.87161	7.31215	8.2578	10.6045	13.2134	15.0776	23.3179	35.1303	24.3954	3.59635
LowLF-2	Baseline	14.719	24.873	29.873	28.4936	27.5995	48.3476	36.0244	16.9647	25.4096	6.50956	6.04486	8.26143	7.73434	6.74231	5.00307	6.85877	34.1867	46.1878	40.6742	20.4367	47.7976	64.025	21.1808	7.79284
LowLF-3	Baseline	12.3949	51.9294	125.844	102.74	39.0129	12.2027	47.2174	6.28864	14.034	11.4998	9.50286	5.97992	5.30284	4.93473	7.56056	3.22816	16.4475	118.846	193.987	169.86	105.13	51.7361	42.7439	8.62287
LowLF-4	Baseline	10.2001	34.6714	24.9292	13.1369	59.1409	57.0721	42.2987	108.622	119.003	25.2686	9.74509	8.62425	12.1363	8.59762	7.34925	6.60844	19.9687	91.9589	79.1625	53.9915	27.1141	61.7913	54.8601	12.6226
LowLF-5	Baseline	26.7034	41.3598	54.3531	77.1107	44.5205	17.8097	8.32878	9.19757	5.94224	6.06521	5.65549	6.96859	5.04198	7.95721	5.90126	8.65945	24.6531		48.2653		83.2852		9.36334	5.94224
LowLF-6	Baseline	48.1839	47.273	30.0815	33.9206	22.8717	48.9908	16.651	6.00556	2.64795	3.85825	2.75206	7.65834	7.09874	6.26584	1.81505	6.47406	33.387	28.767	40.4406	35.6124	24.121	8.6474	6.61722	3.57194
	Mean	20.5761	35.3273	47.9043	47.467	38.2469	38.9241	27.7259	24.9727	28.7272	9.15425	5.87129	6.68376	6.76908	6.19284	4.9168	6.52351	22.8168	59.2728	69.2904	58.9957	51.7942	44.266	26.5268	7.02481
	SEM	6.04292	6.09723	16.2687	14.1213	5.25966	7.71003	6.58644	16.8449	18.3697	3.48791	1.37684	0.901404	1.25184	0.880753	1.04526	0.734067	4.10292	20.1093	26.3847	28.5293	14.187	10.2604	7.72413	1.40627
LowLF-1	Follow-Up	6.41693	12.134	9.96927	12.3601	11.3163	7.27197	4.47135	2.7869	2.00366	1.68043	1.3577	1.9767	1.9767	1.81504	1.3577	3.08477	8.96435	17.016	13.693	19.4228	20.5913	23.8635	5.67497	2.48946
LowLF-2	Follow-Up	40.0704	37.9759	20.5421	34.2628	35.7983	43.5809	26.8588	9.36127	8.73045	10.7078				5.87348	2.8953	3.69179	61.145	83.2853	75.6011	30.8124				14.1627
LowLF-3	Follow-Up	28.2824	68.0425	79.7194	59.411	14.1217	26.329	7.90119	19.1278	16.4896	9.39711	8.33221	6.41631	5.43252	5.85823	5.49796	11.0722	38.3259	58.8007	68.3357	121.004	33.792	18.2565	21.9389	8.26584
LowLF-4	Follow-Up	14.271	39.1509	19.2377	6.88623	30.2887	49.6917	9.00218	18.7118	5.97792	3.87935	5.25291	6.41363	4.49319	4.78242	6.55898	7.57805	42.2391	47.0329	9.51475	15.3485	11.6826	39.9011	36.6335	4.74625
LowLF-5	Follow-Up	6.70402	9.57919	22.4544	30.4223	11.9497	10.2381	6.20742	6.36505	5.10511	4.98216	4.74798	4.52947	4.76419	4.51446	4.61345	5.32501	17.4379	33.4757	32.3374	47.7705	32.7144	13.3745	5.87231	4.49953
LowLF-6	Follow-Up	3.78195	4.39621	13.6651	5.46235	4.17315	6.13917	3.78568	9.69338	3.81293	4.12941	4.69821	4.46216	4.07606		4.19813	4.46216	11.7078	12.3695	7.59814	25.5584	7.97368	10.7536	4.46504	3.93901
	Mean	16.5878	28.5465	27.598	24.8008	17.9413	23.8751	9.70443	11.0077	7.01995	5.79604	4.8778	4.75965	4.14853	4.56873	4.18692	5.869	29.97	41.9967	34.5133	43.3194	21.3508	21.2298	14.9169	6.35047
	SEM	5.94051	9.95601	10.5951	8.5023	5.01755	7.82524	3.52449	2.70101	2.10398	1.42764	1.10711	0.817509	0.586027	0.741504	0.757195	1.2215	8.41434	10.9345	12.4093	16.207	5.2769	5.17616	6.31418	1.74568

## Sheet: Fig 3D
Plasma Insulin (mU/L) - HighLF
		time (hours from midnight)
Subject ID	Timepoint	-5.66667	-5.33333	-5	-4.5	-4	-3.5	-2.5	-1.5	-1	0	1	3	6	9.25	11.75	12.25	12.5	12.75	13	13.5	14	14.5	15.5	17
HighLF-1	Baseline	45.4942	48.725	59.1569	94.0904	168.287	54.0609	33.2625	23.482	10.7355	10.8902	8.03559	6.63424	8.84413	6.28661	4.78455	16.6449	82.4007	120.601	133.618	104.088	89.7857	49.5495	28.5004	9.27596
HighLF-2	Baseline	82.9984	67.0893	92.9741	72.2402	92.7133	83.9112	100.016	76.6739	56.7876	28.1643	36.5101	32.7936	33.6412	32.272	32.1416	45.0514	77.9779	68.7194	50.0719	73.6746	90.6269	74.131	96.9514	29.7292
HighLF-3	Baseline	28.3312	45.5533	53.3796	81.5201	72.4261	78.5281	75.7815	62.9907	39.0278	18.8454	16.1318	16.7376	20.9405	16.259	16.8658	17.9633	61.4426	84.1344	86.0367	65.6022	22.5712	36.2977	23.8833	22.9836
HighLF-4	Baseline	31.228	40.4953	39.0758	26.4527	35.9696	49.017	26.6726	26.5469	25.3575	10.7793	9.6796	9.287	8.53309	11.5459	8.58879	12.2882	27.9031	27.9347	26.139	39.4466	54.2064	57.2325	25.7634	8.67238
HighLF-5	Baseline	42.9527	28.6647	29.6855	23.5892	40.8008	98.8342	146.908	108.799	18.369	11.6029	9.45512	10.553	11.1763	9.56732	8.97934	23.4967	72.7737	68.8536	78.4662	113.74	107.388	46.8358	31.5187	46.4162
HighLF-6	Baseline	60.0028	44.3043	21.5788	45.4895	46.4749	28.7765	27.1175	13.8832	15.2757	6.69019	7.45233	9.16175	6.3393	5.11548	4.79606	26.7044	87.9369	132.714	131.31	144.306	91.9495	100.771	77.114	12.2589
HighLF-7	Baseline	70.0011	72.1519	89.9272	30.2203	43.5946	53.1285	57.4052	35.7136	33.0398	40.0999	25.0947	18.8422	14.2769	11.8809	12.9	10.748	21.5309	42.9957	52.0773	43.5946	75.9758	71.6017	43.4234	30.799
HighLF-8	Baseline	11.7693	76.0708	119.231	175.673	122.488	148.489	118.75	51.6376	33.6315	25.1862	11.0706	10.9311	10.0022	9.53874	9.30728	23.0094	52.9932	81.2809	86.4375	148.046	166.024	192.484	57.5095	24.9922
HighLF-9	Baseline	5.41828	62.0127	37.3156	58.0613	79.2606	72.7355	46.8861	2.8562	2.48037	3.36988	2.70728	2.40806	2.51707		2.87853	7.61547	56.3567	79.7001	100.176	93.7521	93.8478	101.766	67.9504	2.42321
	Mean	42.0218	53.8964	60.2583	67.4819	78.0016	74.1645	70.311	44.7315	26.0783	17.292	14.0152	13.0387	12.919	12.8082	11.2491	20.3913	60.1462	78.5482	82.7037	91.8055	88.0417	81.1855	50.2905	20.839
	SEM	8.62581	5.36123	11.1073	15.9007	14.7704	11.6595	14.4259	11.2267	5.50905	3.95307	3.51231	2.96126	3.10572	3.03581	2.98205	3.73846	7.76654	11.0294	12.0794	13.2477	12.9588	15.8577	8.68746	4.63796
HighLF-1	Follow-Up	29.8335	55.8944	64.3366	42.6625	42.3656	13.8168	46.8916	11.979	12.3715	10.4488	8.73683	10.2543	7.03907	5.83059	4.47194	41.3288	24.6239	68.9288	47.0425	63.0196	60.7973	38.6811	10.384	8.35118
HighLF-2	Follow-Up	22.2072	42.8775	27.8607	9.48812	46.7894	15.1476	17.8604	21.1862	11.3155	9.1212	5.92797	7.0494	6.69119	6.05476	6.05476	13.7736	26.5537	33.2112	44.2282	37.7108	35.252	43.1468	29.0259	6.6146
HighLF-3	Follow-Up	26.9484	80.0141	88.085	48.47	81.6029	82.5439	20.5575	25.5232	39.7074	18.7149	16.0029	11.3016	9.82354	11.8073	7.16943	14.7541	52.2836	51.6985	76.0993	77.5864	62.9839	86.2959	32.4562	17.0148
HighLF-4	Follow-Up	25.5918	48.8821	39.0429	33.6072	30.2353	34.6044	29.9766	29.7179	19.0213	5.26788	4.31065	5.39283	4.26906	4.51863	3.81175	7.06105	14.6849	32.5827	44.7665	24.4599	54.1707	40.9695	18.1526	6.84509
HighLF-5	Follow-Up	29.1796	70.8096	26.6179	39.5074	24.2521		15.0867	14.8188	19.3754	7.7224	7.75495	7.26714	6.65063	7.29963	8.21111	15.4219	68.2605	66.7552	74.5852	87.4703	62.7453	35.7731	27.6679	7.91777
HighLF-6	Follow-Up	45.3382	44.8093	41.1713	15.895	15.1608	22.9354	29.6206	10.5479	5.87793	5.10244	4.1892	5.10244	4.50492	3.7689	6.69137	4.43473	11.1245	52.0872	97.8242	45.705	25.9335	29.93	15.895	3.41922
HighLF-7	Follow-Up	8.35415	15.0376	20.4613	20.9642	17.7392	33.5231	18.0594	21.726	18.1397	7.8107	7.18985	3.75669	3.56571	5.59116	3.52767	2.62915	5.71313	14.1083	26.6659	26.1504	41.0565	29.0451	12.5885	9.59915
HighLF-8	Follow-Up	5.36707	31.6635	45.9407	43.0598	42.0185	30.0591	34.1233	7.26702	5.27758	3.93331	3.70874	4.03081	4.14551	3.80448	6.04559	8.76494	17.9448	38.9256	43.5411	77.3556	89.8377	86.1439	26.2352	6.08308
HighLF-9	Follow-Up	27.6828	43	29.0516	4.7778	14.557	57.2575	3.22113	3.43153	4.76521	4.33185	4.30856	3.90645	3.99513	3.84637	4.24016	3.50598	24.3729	31.9008	39.6313	35.8613	20.8359	12.2085	7.48168	4.27789
	Mean	24.5003	48.1098	42.5076	28.7147	34.969	36.236	23.933	16.2442	15.0946	8.05039	6.90329	6.45129	5.63164	5.83575	5.58042	12.4082	27.2847	43.3554	54.9316	52.8132	50.4014	44.6882	19.9874	7.79142
	SEM	3.96846	6.47966	7.18167	5.39813	7.13169	8.19271	4.23252	2.93338	3.64868	1.52756	1.28533	0.924565	0.687131	0.849838	0.546301	3.96718	6.76236	5.97749	7.56181	7.99489	7.2436	8.41542	3.02459	1.31934

## Sheet: Fig 3E
Plasma FFA (mmol/L) - LowLF
		time (hours from midnight)
Subject ID	Timepoint	-5.66667	-5.33333	-5	-4.5	-4	-3.5	-2.5	-1.5	-1	0	0.333	0.667	1	1.5	2	3	4	5	6	8	9.25	10.5	11.75	12.25	12.5	12.75	13	13.5	14	14.5	15.5	16	17	17.833
LowLF-1	Baseline	0.650263	0.69753	0.53518	0.568061	0.455033	0.282408	0.191986	0.403657	0.317344	0.663563	0.600179	0.528612	0.57975	0.604297	0.587933	0.542906	0.463134	0.499952	0.530687	0.469253	0.708588	0.632906	0.870178	0.675307	0.740225	0.538786	0.464225	0.347308	0.333042	0.328126	0.232308	0.249552	0.3032	0.563845
LowLF-2	Baseline	0.184618	0.222716	0.216701	0.272846	0.268835	0.260815	0.349042	0.270841	0.260815	0.367355	0.38134	0.385349	0.35541	0.381357	0.413291	0.473146	0.349407	0.271571	0.21571	0.375338	0.417264	0.511067	0.588903	0.567809	0.571766	0.54076	0.396514	0.261705	0.241294	0.205846	0.286741	0.229923	0.351228	0.58231
LowLF-3	Baseline	0.509685	0.70522	0.316904	0.137893	0.159925	0.173695	0.349952	0.407786	0.663909	0.56502	0.622599	0.531933	0.45481	0.520912	0.57877	0.531933	0.644959	0.556729	0.56775	0.534688	0.468565	0.62832	0.829487	0.785408	0.772101	0.829588	0.381664	0.112694	0.164684	0.135828	0.239639	0.20524	0.619938	0.969319
LowLF-4	Baseline	0.510751	0.394015	1.01191	0.349735	0.553017	0.357786	0.746236	0.235012	0.277278	0.257151	0.21891	0.208847	0.24105	0.313507	0.522827	0.561068	0.559056	0.424205	0.311494	0.359799	0.436281	0.649627	0.567106	1.05306	1.10403	0.920087	0.518968	0.297355	0.255249	0.295139	0.301788	0.28295	0.266329	0.804849
LowLF-5	Baseline	0.218298	0.192806	0.252789	0.160209	0.136569	0.142013	0.330711	0.377928	0.437814	0.67941	0.514154	0.59404	0.731996	0.712963	0.592246	0.34354	0.212845	0.440039	0.381674	0.332639	0.53323	0.334476	0.537788	0.500987	0.355654				0.0937558	0.159074	0.290187	0.410264	0.51663	0.622997
LowLF-6	Baseline	0.17358	0.162672	0.129902	0.145169	0.271621	0.337006	0.182246	0.269577	0.256487	0.295711	0.286973	0.361123	0.454916	0.50074	0.795215	0.859563	0.666518	0.524734	0.526915	0.544346	0.616349	0.609782	0.483311	0.690687	0.41466	0.203286	0.244259	0.21296	0.340671	0.14498	0.211877	0.244248	0.334887	0.685572
	Mean	0.374533	0.395826	0.410565	0.272319	0.3075	0.258954	0.358362	0.327467	0.368941	0.471369	0.437359	0.434984	0.469655	0.505629	0.581714	0.552026	0.482653	0.452872	0.422372	0.43601	0.530046	0.56103	0.646129	0.712209	0.659739	0.606502	0.401126	0.246404	0.238116	0.211499	0.260423	0.270363	0.398702	0.704815
	SEM	0.0844013	0.102029	0.13256	0.0683772	0.0672862	0.0352881	0.0836793	0.0315743	0.0651028	0.0767147	0.0683608	0.0584583	0.069927	0.059255	0.0508511	0.0694829	0.0723232	0.0416428	0.0578664	0.0377509	0.0464137	0.0495793	0.0662282	0.0793358	0.112066	0.126411	0.0463009	0.0400054	0.0391851	0.0334309	0.0151313	0.0298453	0.0565161	0.0637477
LowLF-1	Follow-Up	0.164401	0.21177	0.268523	0.331356	0.296899	0.268523	0.382028	0.643496	0.807673	0.627281	0.67998	0.663765	0.659711	0.584716	0.471211	0.596878	0.46513	0.434727	0.438781	0.361759	0.434727	0.42381	0.469184	0.533145	0.419874	0.37165	0.265109	0.202306	0.117073	0.110342	0.143988	0.206792	0.549967	0.650175
LowLF-2	Follow-Up	0.0656078	0.107362	0.106343	0.214292	0.192906	0.222439	0.202071	0.318167	0.459828	0.472084	0.40382									0.422437	0.534143	0.314869	0.484496	0.480359	0.513457	0.606545	0.339692					0.190751
LowLF-3	Follow-Up	1.26128	1.04626	0.491074	0.243062	0.249888	0.218033	0.557059	0.667413	0.912012	0.776944	0.753044	0.766673	1.00912	0.755292	0.800845	0.675651	0.776944	0.920315	0.693835	0.770043	0.887311	1.09782	1.17411	0.9604	1.12986	0.862061	0.363773	0.263179	0.24169	0.290999	0.6688	0.736177	0.967972	0.918399
LowLF-4	Follow-Up	0.715639	0.508761	0.398555	0.272881	0.381154	0.37922	0.36762	0.301883	0.272881	0.528303	0.696606	0.760411	0.935507	0.906451	0.909409	0.737207	0.673372	0.654035	0.650196	0.899682	0.961541	0.973226	0.958719	0.957764	0.688072	0.622962	0.449277	0.192227	0.252824	0.244843	0.234731	0.259016	0.390952	0.915592
LowLF-5	Follow-Up	1.13332	0.86579	0.613996	0.175456	0.106277	0.131392	0.185947	0.68324	0.613996	0.528229	0.521937	0.330863	0.385458	0.717176	0.398053	0.560743	0.654159	0.563892	0.547054	0.667774	0.639412	0.60375	0.767575	0.662229	0.626824	0.555212	0.214461	0.137179	0.189573	0.105387	0.671419	0.670458	0.832047	0.944982
LowLF-6	Follow-Up	0.358594	0.389206	0.319819	0.366757	0.391445	0.479001	0.328149	0.3239	0.227983	0.0872075	0.152535	0.162744	0.252586	0.378135	0.464925	0.526177	0.696628	0.522069	0.43428	0.481237	0.581255	0.573089	0.523442	0.535435	0.399544	0.439974	0.236974	0.23698	0.283581	0.234942	0.186179	0.186172	0.213613	0.322303
	Mean	0.616473	0.521524	0.366385	0.267301	0.269762	0.283101	0.337146	0.489683	0.549062	0.503341	0.534654	0.536891	0.648477	0.668354	0.608889	0.619331	0.653247	0.619008	0.552829	0.600489	0.673065	0.664428	0.729588	0.688222	0.629605	0.576401	0.311548	0.206374	0.216948	0.197303	0.381024	0.374894	0.59091	0.75029
	SEM	0.205512	0.150445	0.0724018	0.0293591	0.0450853	0.0512372	0.0555253	0.0785029	0.114041	0.0940933	0.0927965	0.122738	0.148069	0.088841	0.102784	0.0385233	0.0514668	0.0831887	0.0531306	0.0867386	0.084614	0.12587	0.118592	0.089071	0.110165	0.0696808	0.0363468	0.0214105	0.0292094	0.0377269	0.11889	0.104737	0.138625	0.119726

## Sheet: Fig 3F
Plasma FFA (mmol/L) - HighLF
		time (hours from midnight)
Subject ID	Timepoint	-5.66667	-5.33333	-5	-4.5	-4	-3.5	-2.5	-1.5	-1	0	0.333	0.667	1	1.5	2	3	4	5	6	8	9.25	10.5	11.75	12.25	12.5	12.75	13	13.5	14	14.5	15.5	16	17	17.833
HighLF-1	Baseline	0.814319	0.444507	0.189	0.205809	0.141933	0.219257	0.200766	0.353734	0.531917	0.66771	0.549235	0.514391	0.543999	0.505606	0.487311	0.457947	0.511039	0.489155	0.511213	0.518795	0.572875	0.559938	0.726	0.571616	0.718045	0.335565	0.143773	0.117354	0.107515	0.15185	0.137644	0.212807	0.552112	0.927953
HighLF-2	Baseline	0.439364	0.52891	0.6726	0.645528	0.81629	0.876682	0.443529	0.308169	0.39355	0.566394	0.743404	0.891259	0.799631	0.741322	0.576807	0.722579	0.389385	0.620539	0.526828	0.541405	0.643446	0.599714	0.832141	0.919936	0.582413	0.662404	0.521932	0.572658	0.512177	0.422431	0.490716	0.299518	0.668257	1.12674
HighLF-3	Baseline	0.516253	0.471587	0.4698	0.273267	0.203587	0.166067	0.124973	0.1214	0.16964	0.210733	0.25004	0.434067	0.53412	0.55556	0.510893	0.61988	0.33044	0.473373	0.43228	0.525187	0.666333	0.73244	0.777107	0.778624	0.80736	0.773236	0.541552	0.329624	0.3853	0.459535	0.608004	0.697804	0.678048	0.624168
HighLF-4	Baseline		0.582608	0.493768	0.425119	0.461463	0.483673	0.629047	0.738078	0.766346	0.827292	0.813115	0.875772	0.920212	0.691952	0.7101	0.633371	0.679832	0.627283	0.526287	0.693915	0.704072	0.75653	0.837354	0.716975	0.839213	0.620218	0.562418	0.376561	0.347364	0.229424	0.277812	0.35137	0.645637	1.08509
HighLF-5	Baseline	1.13216	0.92505	0.846565	0.641632	0.752819	0.587128	0.332052	0.253566	0.231765	0.577853	0.790529	0.922938	0.966339	0.933788	0.916428	0.727601	0.671182	0.584384	0.593124	0.859936	0.610423	0.731941	0.74279	1.00957	1.12795	0.865931	0.690551	0.486564	0.261841	0.33552	0.694474	0.723878	0.561052	0.533594
HighLF-6	Baseline	0.260815	0.368557	0.329544	0.425592	0.517874	0.289995	0.854985	0.257978	0.284345	0.375601	0.499701	0.457608	0.54424	0.610156	0.668538	0.615806	0.474558	0.421826	0.521641	0.414293	0.58379	0.661005	0.873818	0.659123	0.685299	0.551897	0.334641	0.237448	0.260741	0.197426	0.29268	0.22603	0.35111	0.47255
HighLF-7	Baseline	0.231198	0.204046	0.2124	0.16645	0.11319	0.529872	0.576866	0.35025	0.352339	0.273094	0.2919	0.314871	0.392222	0.475783	0.639814	0.586563	0.580235	0.555161	0.592772	0.444419	0.759902	0.661725	0.659665	0.639099	0.506938	0.629506	0.457026	0.410946	0.50864	0.345685	0.347612	0.347612	0.359129	0.390796
HighLF-8	Baseline	0.971334	1.10114	0.872478	0.629831	0.410152	0.261369	0.216434	0.43212	0.304306	0.476332	0.528218	0.580199	0.426376	0.500275	0.636146	0.931812	0.787957	0.857887	0.738049	0.789955	0.755955	0.684789	0.56618	0.653796	0.554505	0.729927	0.28104	0.193598	0.208393	0.1657	0.175001	0.325673	0.546069	0.571189
HighLF-9	Baseline	0.859433	0.881691	0.412256	0.414279	0.408209	0.442607	0.288827	0.347506	0.353577	0.689816	0.724232	0.782897	0.890187	1.05017	1.04612	1.05011	0.847723	0.84165	0.653376	0.873992	0.756623	0.890187	0.987582	1.01195	0.93121	0.675812	0.583596	0.418831	0.262968	0.326283	0.357881	0.353367	0.558753	1.01698
	Mean	0.65311	0.612011	0.499823	0.425279	0.425057	0.428517	0.407498	0.351422	0.37642	0.518314	0.576708	0.641556	0.668592	0.673845	0.688017	0.705074	0.585817	0.607917	0.566174	0.629099	0.672602	0.697585	0.778071	0.773411	0.750325	0.649388	0.457392	0.349287	0.317216	0.292651	0.375758	0.393118	0.546685	0.749896
	SEM	0.119197	0.0979813	0.0838134	0.0618632	0.083117	0.0744722	0.0797698	0.0564119	0.0595093	0.0676925	0.0695244	0.076368	0.0747552	0.0676776	0.0612728	0.0608685	0.0586167	0.0510751	0.0299651	0.0594229	0.0250576	0.0321192	0.0412269	0.0557135	0.0664076	0.0498357	0.0573844	0.0484551	0.0449093	0.037171	0.062732	0.0625133	0.0400757	0.0955838
HighLF-1	Follow-Up	0.356579	0.364471	0.283575	0.177028	0.153351	0.179001	0.309225	0.366444	0.540076	0.719952	0.650863	0.607408	0.694259	0.840326	0.826509	0.789005	0.56006	0.504765	0.465288	0.506721	0.548171	0.538271	0.640964	0.629259	0.480291	0.227099	0.12114	0.103488	0.0956615	0.0897997	0.13297	0.250572	0.764413	0.962526
HighLF-2	Follow-Up	0.47511	0.707976	0.570374	0.458174	0.462408	0.338566	0.447589	0.534385	0.458174	0.288947	0.326559	0.538893	0.605611	0.640494	0.678645	0.697707	0.742149	0.670143	0.627787	0.615057	0.5946	0.824745	0.718853	0.628744	0.651072	0.791474	0.486748	0.276333	0.290407	0.278337	0.182139	0.296359	0.79736	1.05181
HighLF-3	Follow-Up	0.416526	0.43454	0.288473	0.278416	0.266452	0.234381	0.212364	0.370489	0.318448	0.604655	0.866855	0.508547	0.470553	0.308429	0.226367	0.652692	0.738757	0.596649	0.65069	0.634635	0.680688	0.896844	0.776757	0.604409	0.866688	0.508375	0.470457	0.308443	0.226275	0.294413	0.238367	0.238376	0.252377	0.458513
HighLF-4	Follow-Up	0.543688	0.410724	0.402903	0.397037	0.352064	0.355974	0.354019	0.44592	0.363796	0.301336	0.377623	0.442189	0.3855	0.399195	0.459815	0.39526	0.295509	0.219181	0.221137	0.346326	0.283731	0.37568	0.473509	0.496992	0.5124	0.358298	0.29382	0.21399	0.208204	0.231088	0.297615	0.419258	0.639747	0.664456
HighLF-5	Follow-Up	0.633151	0.641164	0.472897	0.328667	0.384757	0.216489	0.280591	0.354709	0.436839	0.619409	0.657456	0.625774	0.601345	0.721558	0.596823	0.643429	0.613396	0.433028	0.557244	0.543209	0.589281	0.55924	0.777696	0.571288	0.622432	0.330597	0.332713	0.158457	0.0996903	0.133011	0.185867	0.271997	0.798605	0.878908
HighLF-6	Follow-Up	0.469441	0.399807	0.330172	0.384332	0.359186	0.384332	0.432689	0.372726	0.386267	0.382571	0.43678	0.483199	0.547059	0.663206	0.665142	0.448366	0.554925	0.541284	0.492875	0.467697	0.444496	0.518009	0.612889	0.616466	0.64451	0.616466	0.343178	0.245185	0.282756	0.2138	0.24704	0.269216	0.452223	0.605607
HighLF-7	Follow-Up	0.478328	0.76541	0.562304	0.33381	0.450986	0.38068	0.456845	0.40021	0.404116	0.423837	0.414067	0.459031	0.548881	0.660249	0.759937	0.817578	0.755987	0.716951	0.756029	0.867315	0.718831	0.779368	0.639683	0.547377	0.576402	0.639423	0.476629	0.493895	0.488642	0.278053	0.225311	0.167754	0.28093	0.283808
HighLF-8	Follow-Up	0.426732	0.588448	0.494427	0.223646	0.193559	0.161592	0.172874	0.186037	0.268776	0.413779	0.556764	0.586833	0.703472	0.771134	0.662084	0.621608	0.656386	0.684603	0.605596	0.695915	0.624407	0.949919	0.828472	0.853075	0.661069	0.446305	0.42406	0.238919	0.140751	0.11306	0.229685	0.222266	0.764611	1.00617
HighLF-9	Follow-Up	1.38897	0.898133	0.326836	0.27051	0.286603	0.312754	0.445521	0.411323	0.548113	0.73955	0.908602	1.11483	1.06155	0.947855	1.134	1.11388	0.85825	0.725429	0.846175	0.830076	0.807939	0.769703	0.800999	0.911729	0.950641	0.69829	0.444682	0.232091	0.319483	0.358102	0.379273	0.398491	0.379312	0.785138
	Mean	0.576502	0.578964	0.414662	0.316847	0.323263	0.284863	0.345746	0.382472	0.413845	0.499337	0.577285	0.596301	0.624248	0.661383	0.667703	0.686614	0.641713	0.565782	0.580313	0.611883	0.588016	0.690198	0.696647	0.651038	0.662834	0.512925	0.377047	0.252311	0.239097	0.221074	0.235363	0.281588	0.569953	0.744104
	SEM	0.104891	0.0628603	0.0379868	0.0296379	0.0357151	0.0292071	0.0360463	0.0307551	0.031172	0.0579757	0.0702173	0.0683476	0.0640688	0.0670316	0.0828603	0.0706325	0.054585	0.0548205	0.0600718	0.056215	0.0513986	0.0657579	0.0381696	0.0462415	0.0513596	0.0625811	0.0396143	0.0363538	0.0415117	0.0306162	0.0237555	0.0269745	0.0763004	0.0873919

## Sheet: Fig 3G
Plasma TG (mmol/L) - LowLF
		time (hours from midnight)
Subject ID	Timepoint	-5.66667	-5.33333	-5	-4.5	-4	-3.5	-2.5	-1.5	-1	0	0.333	0.667	1	1.5	2	3	4	5	6	8	9.25	10.5	11.75	12.25	12.5	12.75	13	13.5	14	14.5	15.5	16	17	17.833
LowLF-1	Baseline	1.97486	1.6735	1.76558	1.60652	1.94138	1.76558	1.47258	1.4391	1.44747	1.17174	1.06293	0.820282	0.979114	0.945613	1.01261	0.99592	1.01267	1.01274	1.17174	1.10465	1.22981	1.25544	1.19681	1.08978	1.17843	1.04113	1.21879	1.42083	1.63914	1.80852	1.87319	1.70351	1.53396	1.21084
LowLF-2	Baseline	1.08554	1.08554	1.21615	1.30066	1.45432	1.5081	1.54652	1.35444	1.35444	1.33968	1.14752	1.13215	1.14368	1.16289	1.01685	0.901552	0.832374	0.947793	1.01685	0.83228	0.878394	0.839966	0.847677	0.804361	0.96536	1.00377	0.83487	1.14926	1.04979	1.23361	1.21059	1.01885	0.949893	0.995865
LowLF-3	Baseline	0.920638	0.975368	0.91699	0.756448	0.796584	0.975368	0.756448	0.800232	0.745502	0.75679	0.755574	0.675396	0.649106	0.533262	0.606151	0.54784	0.586405	0.589731	0.504107	0.52845	0.52845	0.56326	0.472784	0.585088	0.603285	0.782864	0.55897	0.672597	0.61121	0.642178	0.709993	0.621682	0.656675	0.660468
LowLF-4	Baseline	2.42496	1.85928	2.5011	1.81577	2.24002	3.06678	3.74124	2.70779	2.76218	1.98982	1.5982	1.51117	1.40239	1.16307	1.17395	1.22834	1.11955	1.23922	1.23922	1.31536	1.80489	1.42415	1.41327	1.8526	1.39786	1.84226	1.6459	1.81126	2.72072	2.328	2.40034	2.25566	1.80092	1.30485
LowLF-5	Baseline	1.19372	1.21069	1.41207	1.01903	0.983795	0.774238	0.844005	0.905211	0.966332	0.652225	0.809356	0.398889	0.337751	0.425106	0.276625	0.433824	0.355219	0.363953	0.582322	0.486213	0.774446	0.416372	0.623423	0.709712	0.53681				0.727316		0.597428	0.632109	0.649334
LowLF-6	Baseline	1.16213	1.41498	1.43395	1.30756	1.3365	1.49187	1.66727	0.948181	0.870381	0.714668	0.656297	0.665996	0.685441	0.607682	0.763251	0.588236	0.56879	0.636851	0.675744	0.743777	0.666021	0.879895	0.696038	0.896291	0.659406	0.878593	0.805488	0.937148	1.44146	0.951398	0.987859	1.13379	1.27971	0.987859
	Mean	1.46031	1.36989	1.54097	1.301	1.45877	1.59699	1.67134	1.35916	1.35772	1.10415	1.00498	0.867314	0.866246	0.80627	0.808239	0.782618	0.745836	0.798381	0.864996	0.835122	0.980335	0.896513	0.875001	0.989638	0.890192	1.10972	1.0128	1.19822	1.36494	1.39274	1.29657	1.2276	1.14508	1.03198
	SEM	0.244062	0.140897	0.223252	0.156463	0.225265	0.330201	0.442006	0.289401	0.302549	0.209845	0.141143	0.161626	0.156664	0.133311	0.134723	0.125548	0.119401	0.131778	0.129506	0.132592	0.191303	0.158355	0.147325	0.186171	0.142234	0.188786	0.190243	0.196495	0.315868	0.302574	0.287887	0.261885	0.193381	0.111292
LowLF-1	Follow-Up	1.20824	1.39372	1.29361	1.49384	1.75778	1.44833	1.31181	1.33911	1.40282	1.04787	1.03877	0.993261	0.938652	0.820334	0.647407	0.738421	0.647407	0.692914	0.811233	0.811233	0.865841	0.782483	0.699667	0.729897	0.646764	0.714782	0.767686	0.767686	0.813031	0.805462	0.903723	0.850819	1.15312	1.14788
LowLF-2	Follow-Up	0.972755	0.980974	1.04672	1.18643	1.22752	1.31793	1.30971	0.80017		0.846073	0.946236									0.74591	0.837726	0.74591	0.937889	0.971276	0.770951	1.0297	0.896154					0.829379
LowLF-3	Follow-Up	0.563117	0.691979	0.571708	0.545936	0.657616	0.649025	1.63696	0.889566	0.563117	0.520375	0.537563	0.48598	0.477403	0.40004	0.434432	0.391461	0.451621	0.48598	0.477386	0.391424	0.468792	0.468777	0.462153	0.471495	0.471693	0.376083	0.586298	0.719947	0.786492	0.805878	0.805988	0.7391	0.720492	0.548311
LowLF-4	Follow-Up	1.35092	0.993532	1.55039	1.74155	1.94934	2.63087	1.84545	1.85791	1.73324	1.20179	1.19352	1.0937	1.11871	0.985621	0.985681	0.919103	1.07707	0.877529	0.952405	1.05214	0.97727	0.844308	0.843806	0.925368	0.800571	1.01296	0.89664	0.980066	1.33019	1.3642	1.48115	1.5396	1.09776	0.883759
LowLF-5	Follow-Up	0.579377	0.647558	0.618338	0.686518	0.589476	0.569637	0.725479	0.647558	0.608597	0.491961	0.530946	0.345755	0.443216	0.550436	0.511427	0.384749	0.413982	0.491938	0.394461	0.472428	0.394461	0.462684	0.442055	0.462004	0.421927	0.462004	0.492463	0.462421	0.522389	0.442046	0.482328	0.583037	0.613244	0.58299
LowLF-6	Follow-Up	0.839839	0.905176	1.10119	1.16652	1.54844	1.27542	1.24338	1.38431	1.19919	0.862007	0.709454	0.633197	0.611437	0.578728	0.535177	0.535177	0.638644	0.513365	0.589622	0.546047	0.55692	0.52424	0.491713	0.728257	0.556359	0.739017	0.67476	0.696309	0.975742	0.943888	1.0085	0.771639	0.739376	0.502496
	Mean	0.919041	0.93549	1.03033	1.1368	1.28836	1.3152	1.34546	1.15311	1.10139	0.828345	0.826081	0.710379	0.717883	0.667032	0.622825	0.593782	0.645746	0.612345	0.645021	0.669863	0.683502	0.638067	0.646214	0.714716	0.611377	0.722425	0.719	0.725286	0.88557	0.872294	0.936338	0.885596	0.8648	0.733087
	SEM	0.131829	0.109322	0.155472	0.186943	0.23201	0.302763	0.156223	0.185688	0.227184	0.11505	0.112344	0.144261	0.133042	0.104326	0.0969156	0.103638	0.117791	0.0765105	0.103938	0.100622	0.0981496	0.0700944	0.0868723	0.0882481	0.0634928	0.110595	0.0673785	0.082667	0.132816	0.148507	0.162204	0.136392	0.108912	0.12341

[truncated: 16 more sheets: Fig 3H, Fig 4, Fig 5A, Fig 5B, Fig 5C, Fig 5D, Fig 5E, Fig 5F, Fig 5G, Fig 5H, Fig 6, Fig 7, Supp Table 1, Supp Fig 3, Supp Fig 4, Additional]
